# Supplementary material for: Berberine-Based Carbon Quantum Dots Improve Intestinal Barrier Injury and Alleviate Oxidative Stress in C57BL/6 Mice with 5-Fluorouracil-Induced Intestinal Mucositis by Enhancing Gut-Derived Short-Chain Fatty Acids Contents
Source: Molecules. 2023 Feb 24;28(5):2148. doi: 10.3390/molecules28052148 (PMC10004514; doi:10.3390/molecules28052148)
Supplement: Supplementary file 1 [file molecules-28-02148-s001.zip]

Archive with 1 entries (1 files):
- molecules-2214120-supplementary.pdf
